# Supplementary material for: Characterization of H type 1 and type 1 N-acetyllactosamine glycan epitopes on ovarian cancer specifically recognized by the anti-glycan monoclonal antibody mAb-A4
Source: J Biol Chem. 2017 Feb 6;292(15):6163–76. doi: 10.1074/jbc.M116.768887 (PMC5391748; doi:10.1074/jbc.M116.768887)
Supplement: Supplemental Data [file 10.1074_M116.768887_jbc.M116.768887-2.xlsx]

## Sheet: Sheet1
	Number	Spacer form of saccharide	Common name	Molecular weight
		MONOSACCHARIDES
	1	Fucα-sp3	L-α-Fuc	221.3
	2	Galα-sp3	α-Gal	237.3
	3	Galβ-sp3	β-Gal	237.3
	4	GalNAcα-sp0	TnSer	308.3
	5	GalNAcα-sp3	Tn	278.3
	6	GalNAcβ-sp3	β-GalNAc	278.3
	7	Glcα-sp3	α-Glc	237.3
	1L	GalNAca1-O-Ser	Tn Antigen GalNAca1-O-Ser	308.3
	9	Glcβ-sp3	β-Glc	237.3
	10	GlcNAcβ-sp3	β-GlcNAc	278.3
	15	HOCH2(HOCH)4CH2NH2	aminoglucitol	181.2
	16	Manα-sp3	α-Man	273.3
	20	Rhaα-sp3	L-α-Rha	221.3
	37	3-O-Su-Galβ-sp3	3-O-Su-β-Gal	317.3
	38	3-O-Su-GalNAcα-sp3	3-O-Su-β-GalNac	358.4
	43	6-O-Su-GlcNAcβ-sp3	6-O-Su-β-GlcNAc	358.4
	45	GlcAβ-sp3	β-glucoronic acid	251.2
	47	6-H2PO3Manα-sp3	α-Man6P	339.2
	48	Neu5Acα-sp3	α-Neu5Ac	366.4
	52	Neu5Gcα-sp3	α-Neu5Gc	382.4
	55	3-O-Su-GlcNAcβ-sp3	3-O-Su-β-GlcNAc	358.4
		DISACCHARIDES
	71	Fucα1-2Galβ-sp3	Hdi	383.4
	7F	Fucα1-2Gal	H-disaccaride	326.3
	72	Fucα1-3GlcNAcβ-sp3		424.5
	73	Fucα1-4GlcNAcβ-sp3	Le	424.5
	75	Galα1-2Galβ-sp3		399.4
	76	Galα1-3Galβ-sp3	Bdi	399.4
	1N	Gala1-3Gal	a1-3 Galactobiose	342.2
	77	Galα1-3GalNAcβ-sp3	Tαβ	440.5
	78	Galα1-3GalNAcα-sp3	Tαα	440.5
	85	Galβ1-3GlcNaAcβ-sp3	Lec	440.5
	87	Galβ1-3Galβ-sp3		399.4
	88	Galβ1-3GalNAcβ-sp3	Tββ	440.5
	89	Galβ1-3GalNAcα-sp3	TF	440.5
	1E	Galβ1-3GalNAc	b-1-3 Galactosyl-N-acetyl galactosamine	383.4
	1M	Galb1-3GalNAcα1-O-Ser	Galactosyl-Tn Antigen	470.4
	1C	Galβ1-4Gal	b-1-4-galactosyl-galactose	342.3
	2B	Galβ1-6Gal	beta1-6galactobiose	342.3
	1A	Galβ1-3GlcNAc	Lacto-N-Biose I	383.4
	97	Galβ1-4GlcNAcβ-sp3	LacNAc	440.5
	1B	Galβ1-4GlcNAc	N-Acetyllactosamine	383.4
	1D	Galβ1-6GlcNAc	b-1-6 Galactosyl-N-acetyl glucosamine	383.4
	101	GalNAcα1-3GalNAcβ-sp3	Fs-2	481.5
	102	GalNAcα1-3Galβ-sp3	Adi	440.5
	103	GalNAcα1-3GalNAcα-sp3	core 5	481.5
	2C	GalNAcβ1-3Gal	terminal disaccharide of Globotriose	383.4
	2D	GalNAcβ1-4Gal	receptor for P.aureginosa	383.4
	106	GalNAcβ1-4GlcNAcβ-sp3	LacdiNAc	481.5
	110	Glcα1-4Glcβ-sp3	maltose	399.4
	113	GlcNAcβ1-3GalNAcα-sp3	core 3	481.5
	115	GlcNAcβ1-4GlcNAcβ-Asn	chitobiose-Asn	538.5
	4A	GlcNAcβ1-4GlcNAc	N,N'-Diacetyl chitobiose	424.4
	118	GlcNAcβ1-6GalNAcα-sp3	core 6	481.5
	4E	GlcNAcb1-4MurNAc	Bacterial cell wall muramyl discaccharide	496.5
	5A	GlcNAcβ1-2Man	b1-2 N-Acetylglucosamine-mannose	383.4
	5C	Manα1-2Man	a1-2-Mannobiose	342.3
	120	Manα1-3Manβ-sp4		398.4
	5D	Manα1-3Man	a1-3-Mannobiose	342.3
	5E	Manα1-4Man	a1-4-Mannobiose	342.3
	5F	Manα1-6Man	a1-6-Mannobiose	342.3
	145	Galβ1-3(6-O-Su)GlcNAcβ-sp3	6-O-Su-Lec	520.5
	146	Galβ1-4(6-O-Su)Glcβ-sp2	6-O-Su-Lac	465.5
	147	Galβ1-4(6-O-Su)GlcNAcβ-sp3	6-O-Su-LacNAc	520.5
	149	GlcNAcβ1-4(6-O-Su)GlcNAcβ-sp2	6-O-Su-chitobiose	547.5
	150	3-O-Su-Galβ1-3GalNAcα-sp3	3`-O-Su-TF	520.5
	151	6-O-Su-Galβ1-3GalNAcα-sp3	6`-O-Su-TF	520.5
	152	3-O-Su-Galβ1-4Glcβ-sp2	SM3	465.3
	153	6-O-Su-Galβ1-4Glcβ-sp2	6`-O-Su-Lac	465.3
	155	3-O-Su-Galβ1-3GlcNAcβ-sp3	3`-O-Su-Lec	520.5
	157	3-O-Su-Galβ1-4GlcNAcβ-sp3	3`-O-Su-LacNAc	520.5
	159	4-O-Su-Galβ1-4GlcNAcβ-sp3	4`-O-Su-LacNAc	520.5
	161	6-O-Su-Galβ1-3GlcNAcβ-sp3	6`-O-Su-Lec	520.5
	163	6-O-Su-Galβ1-4GlcNAcβ-sp3	6`-O-Su-LacNAc	520.5
	164	GlcAβ1-3GlcNAcβ-sp3		454.4
	165	GlcAβ1-3Galβ-sp3		413.4
	166	GlcAβ1-6Galβ-sp3		413.4
	168	GlcNAcβ1--[HOOC(CH3)CH]-3-O-GlcNAcβ-L-alanyl-D-i-glutaminyl-L-lysine	GMDP-Lys	823.9
	169	Neu5Acα2-3Galβ-sp3	GM4	528.5
	170	Neu5Acα2-6Galβ-sp3		528.5
	172	Neu5Acα2-6GalNAcα-sp3	SiaTn	569.6
	174	Neu5Gcα2-6GalNAcα-sp3	NeuGc-Tn	585.6
	176	3-O-Su-Galβ1-4(6-O-Su)Glcβ-sp2	3`,6-di-O-Su-Lac	567.5 (Na+)
	177	3-O-Su-Galβ1-4(6-O-Su)GlcNAcβ-sp2	3`,6-di-O-Su-LacNAc	622.6 (Na+)
	178	6-O-Su-Galβ1-4(6-O-Su)Glcβ-sp2	6,6`-di-O-Su-Lac	567.5 (Na+)
	179	6-O-Su-Galβ1-3(6-O-Su)GlcNAcβ-sp2	6,6`-di-O-Su-Lec	608.5 (Na+)
	180	6-O-Su-Galβ1-4(6-O-Su)GlcNAcβ-sp2	6,6`-di-O-Su-LacNAc	608.5 (Na+)
	182	3,6-O-Su2-Galβ1-4GlcNAcβ-sp2	3`,6`-di-O-Su-LacNAc	608.5 (Na+)
	186	Neu5Acα2-8Neu5Acα2-sp3	(Sia)2	679.6 (Na+)
	189	3,6-O-Su2-Galβ1-4(6-O-Su)GlcNAcβ-sp2	3`,6,6`-tri-O-Su-LacNAc	710.6 (Na+)
	192	GalNAcβ1-4(6-O-Su)GlcNAcβ-sp3	6-O-Su-LacdiNAc	561.5
	193	3-O-Su-GalNAcβ1-4GlcNAcβ-sp3	3`-O-Su-LacdiNAc	561.5
	194	6-O-Su-GalNAcβ1-4GlcNAcβ-sp3	6`-O-Su-LacdiNAc	561.5
	196	3-O-Su-GalNAcβ1-4(3-O-Su)-GlcNAcβ-sp3	3,3`-O-Su2-LacdiNAc	663.5(Na+)
	197	3,6-O-Su2-GalNAcβ1-4GlcNAcβ-sp3	3`,6`-Su2-LacdiNAc	663.5(Na+)
	200	4-O-Su-GalNAcβ1-4GlcNAcβ-sp3	4`-O-Su-LacdiNAc	561.5
	202	6-O-Su-GalNAcβ1-4(6-O-Su)GlcNAcβ-sp3	6,6`-O-Su-LacdiNAc	663.5(Na+)
	203	Galβ1-4(6-O-Su)GlcNAcβ-sp2	6-O-Su-LacNAc	506.5
	204	4-O-Su-GalNAcβ1-4GlcNAcβ-sp2	4`-O-Su-LacdiNAc	547.5
	205	Neu5Acα2-6GalNAcβ-sp3		569.6
	206	Neu5Gcα2-3Gal-sp3	NeuGcα3Gal	544.5
		TRISACCHARIDES
	215	Fucα1-2Galβ1-3GlcNAcβ-sp3	Led, H (type 1)	586.6
	7O	Fucα1-2Galβ1-4GlcNAc	Blood Group H Type II Trisaccharide	529.5
	7G	Fucα1-2Galβ1-4Glc	2'-Fucosyllactose	488.4
	216	Fucα1-2Galβ1-4GlcNAcβ-sp3	H (type 2)	586.6
	217	Fucα1-2Galβ1-3GalNAcα-sp3	H (type 3)	586.6
	220	Galα1-3Galβ1-4Glcβ-sp2		547.5
	1P	Galα1-3Galβ1-4Glc	Linear B-6 Trisaccharide	504.4
	1K	Galα1-4Galβ1-4Glc	Globotriose	504.4
	222	Galα1-3Galβ1-4GlcNAcβ-sp3	Galili (tri)	602.6
	224	Galα1-4Galβ1-4Glcβ-sp3	Pk, Gb3, GbOse3	561.5
	225	Galα1-4Galβ1-4GlcNAc-sp2	P1	588.6
	1O	Galα1-3Galβ1-4GlcNAc	Linear B-2 Trisaccharide	545.5
	226	Galα1-3(Fucα1-2)Galβ-sp3	Btri	545.5
	7M	Galβ1-3(Fucα1-2)Gal	Blood Group B Trisaccharide	488.4
	7H	Galβ1-4(Fucα1-3)Glc	3'-Fucosyllactose	488.4
	231	Galβ1-4GlcNAcβ1-3GalNAcα-sp3		643.6
	232	Galβ1-4GlcNAcβ1-6GalNAcα-sp3		643.6
	233	Fucα1-4(Galβ1-3)GlcNAcβ-sp3	Lea	586.6
	7J	Galβ1-3(Fucα1-4)GlcNAc	Lewis a	529.5
	234	Galβ1-4(Fucα1-3)GlcNAcβ-sp3	Lex	586.6
	7I	Galβ1-4(Fucα1-3)GlcNAc	Lewis x	529.5
	235	GalNAcα1-3(Fucα1-2)Galβ-sp3	Atri	586.6
	7K	GalNAcα1-3(Fucα1-2)Gal	Blood Group A trisaccharide	529.5
	2F	GalNAcα1-3Galβ1-4Glc	a-D-N-acetylgalactosamine 1-3galb1-4Glc	545.5
	238	GalNAcβ1-4Galβ1-4Glcβ-sp3	GA2, GgOse3	602.6
	247	GlcNAcβ1-3Galβ1-3GalNAcα-sp3		643.6
	248	GlcNAcβ1-3Galβ1-4Glcβ-sp2		588.6
	250	GlcNAcβ1-3Galβ1-4GlcNAcβ-sp3		643.6
	4B	GlcNAcβ1-4GlcNAcβ1-4GlcNAc	N,N',N''-Triacetyl chitotriose	627.6
	253	GlcNAcβ1-6Galβ1-4GlcNAcβ-sp2		629.6
	254	GlcNAcβ1-6(Galβ1-3)GalNAcα-sp3	core 2	643.6
	255	GlcNAcβ1-6(GlcNAcβ1-3)GalNAcα-sp3	core 4	684.7
	5G	Manα1-6(Manα1-3)Man	a1-3,a1-6-Mannotriose	504.4
	287	Fucα1-4(3-O-Su-Galβ1-3)GlcNAcβ-sp3	Su-Lea	666.7
	8A	SO3-3Galβ1-3(Fucα1-4)GlcNAc	Sulpho Lewis a	631.5
	288	3-O-Su-Galβ1-4(Fucα1-3)GlcNAcβ-sp3	Su-Lex	666.7
	8B	SO3-3Galβ1-4(Fucα1-3)GlcNAc	Sulpho Lewis x	631.5
	289	Neu5Acα2-6(Galα1-3)GalNAcα-sp3	6-SiaTF	731.7
	290	Neu5Acα2-6(Galβ1-3)GalNAcα-sp3		731.7
	292	Neu5Acα2-3Galβ1-3GalNAcα-sp3	3`-Sia-TF	731.7
	293	Neu5Acα2-3Galβ1-4Glcβ-sp3	3`Sialyllactose	690.7
	11A	Neu5Acα2-3Galβ1-4Glc	3'-Sialyllactose	633.6
	295	Neu5Acα2-6Galβ1-4Glcβ-sp2	6`Sialyllactose	676.6
	11B	Neu5Acα2-6Galβ1-4Glc	6'-Sialyllactose	633.6
	298	Neu5Acα2-3Galβ1-4GlcNAcβ-sp3	3`Sialyllactosamine	731.7
	10K	Neu5Acα2-3Galβ1-4GlcNAc	3'-Sialyllactosamine	674.6
	299	Neu5Acα2-3Galβ1-3GlcNAcβ-sp3	3`-SiaLec	731.7
	300	Neu5Acα2-6Galβ1-4GlcNAcβ-sp3	6`Sialyllactosamine	731.7
	10L	Neu5Acα2-6Galβ1-4GlcNAc	6'-Sialyllactosamine	674.6
	303	Neu5Gcα2-3Galβ1-4GlcNAcβ-sp3	3`Sialyllactosamine (Gc)	747.7
	304	Neu5Gcα2-6Galβ1-4GlcNAcβ-sp3	6`SialyllactosamineN (Gc)	747.7
	315	Neu5Acα2-3Galβ1-4-(6-O-Su)GlcNAcβ-sp3	6-Su-3`Sialyllactosamine	833.8 (Na+)
	317	Neu5Acα2-3Galβ1-3-(6-O-Su)GalNAcβ-sp3	6-Su-3`SiaTF	833.8 (Na+)
	318	Neu5Acα2-6Galβ1-4-(6-O-Su)GlcNAcβ-sp3	6-Su-6`Sialyllactosamine	833.8 (Na+)
	319	Neu5Acα2-3-(6-O-Su)Galβ1-4GlcNAcβ-sp3	6`-Su-3`Sialyllactosamine	833.8 (Na+)
	321	(Neu5Acα2-8)3-sp3	(Sia)3	992.9 (Na+)
	323	Neu5Acα2-6Galβ1-3GlcNAc-sp3	6`-SiaLec	731.7
	324	Neu5Acα2-6Galβ1-3(6-O-Su)GlcNAc-sp3	6Su-6`-SiaLec	883.8 (Na+)
	331	Neu5Gcα2-3Galβ1-3GlcNAcβ-sp3	3`SiaLec (Gc)	747.7
		TETRASACCHARIDES
	359	Galα1-3(Fucα1-2) Galβ1-3GlcNAcβ-sp3	B (type 1)	748.7
	360	Galα1-3(Fucα1-2)Galβ1-4GlcNAcβ-sp3	B (type 2)	748.7
	362	Galα1-3(Fucα1-2)Galβ1-3GalNAcα-sp3	B (type 3)	748.7
	363	Galα1-3(Fucα1-2)Galβ1-3GalNAcβ-sp3	B (type 4)	748.7
	364	Galα1-3Galβ1-4(Fucα1-3)Galβ1-3GalNAcβ-sp3	αGalLex	748.7
	8P	GalNAcb1-3(Fuca1-2)Galb1-4Glc	Blood group A tetrasaccharide	732.7
	366	GalNAcα1-3(Fucα1-2)Galβ1-3GlcNAcβ-sp3	A (type 1)	789.8
	368	GalNAcα1-3(Fucα1-2)Galβ1-4GlcNAcβ-sp3	A (type 2)	789.8
	371	Fucα1-4(Fucα1-2Galβ1-3)GlcNAcβ-sp3	Leb	732.7
	7P	Fucα1-2Galβ1-3(Fucα1-4)GlcNAc	Lewis b tetrasaccharide	675.6
	372	Fucα1-2Galβ1-4(Fucα1-3)GlcNAcβ-sp3	Ley	732.7
	7N	Fucα1-2Galβ1-4(Fucα1-3)GlcNAc	Lewis y	675.6
	373	Galα1-3Galβ1-4GlcNAcβ1-3Galβ-sp3	Galili (tetra)	764.7
	2A	Galα1-3Galβ1-4Galα1-3Gal	a1-3, b1-4,a1-3 galactotetraose	666.6
	1G	Galβ1-3GlcNAcβ1-3Galβ1-4Glc	Lacto-N-tetraose	707.6
	377	Galβ1-3GlcNAcβ1-3Galβ1-3GlcNAcβ-sp2		791.8
	379	Galβ1-3GlcNAcβ1-3Galβ1-4GlcNAcβ-sp3		805.8
	381	Galβ1-3GlcNAcβ1-6Galβ1-4GlcNAcβ-sp2		791.8
	382	Galβ1-3GalNAcβ1-4Galβ1-4Glcβ-sp3	Asialo-GM1	764.7
	1F	Galβ1-3GalNAcβ1-4Galβ1-4Glc	Asialo GM1	707.6
	1H	Galβ1-4GlcNAcβ1-3Galβ1-4Glc	Lacto-N-neotetraose	707.6
	385	Galβ1-4GlcNAcβ1-3Galβ1-4GlcNAcβ-sp3	i	805.8
	387	Galβ1-4GlcNAcβ1-6Galβ1-4GlcNAcβ-sp2		791.7
	388	Galβ1-4GlcNAcβ1-6(Galβ1-3)GalNAcα-sp3		805.8
	389	GalNacβ1-3Galα1-4Galβ1-4Glcβ-sp3	Gb4, P	764.7
	392	GalNAcα1-6(Fucα1-2) Galβ1-3GalNAcα-sp3	A (type 3)	789.8
	4C	GlcNAcβ1-4GlcNAcβ1-4GlcNAcβ1-4GlcNAc	N,N',N'',N'''-Tetraacetyl chitotetraose	830.8
	395	GlcNAcβ1-6( GlcNAcβ1-3)Galβ1-4GlcNAcβ-sp3	Tk	832.8
	401	Galβ1-3GlcNAcβ1-3Galβ1-3GlcNAcβ-sp3	Lec3Lec	805.8
	419	3-O-SuGalβ1-4GlcNAcβ1-3Galβ1-4GlcNAcβ-sp3		907.8
	420	4-O-SuGalβ1-4GlcNAcβ1-3Galβ1-4GlcNAcβ-sp3		907.8
	421	GalNAcβ1-4(Neu5Acα2-3)Galβ1-4Glcβ-sp2	GM2	879.8
	422	Neu5Acα2-3Galβ1-4GlcNAcβ1-3Galβ-sp3		893.9
	423	Neu5Acα2-3Galβ1-4( Fucα1-3)GlcNAcβ-sp3	SiaLex	877.9
	10B	Neu5Acα2-3Galβ1-4(Fucα1-3)GlcNAc	Sialyl Lewisx (S Lex)	820.7
	426	Fucα1-4(Neu5Acα2-3Galβ1-3)GlcNAcβ-sp3	SiaLea	877.9
	10A	Neu5Acα2-3Galβ1-3(Fucα1-4)GlcNAc	Sialyl Lewisa (S Lea)	820.7
	428	Neu5Acα2-3Galβ1-4(Fucα1-3) 6-O-Su-GlcNAcβ-sp3		979.9
	429	Neu5Acα2-3(6-O-Su)Galβ1-4(Fucα1-3)GlcNAcβ-sp3		979.9
	433	Neu5Acα2-6(Neu5Acα2-3Galβ1-3)GalNAcα-sp3	Sia2-TF	1044.9
		PENTA-NONA SACCHARIDES
	7A	Fucα1-2Galβ1-3GlcNAcβ1-3Galβ1-4Glc	Lacto-N-fucopentaose I	853.8
	480	Fucα1-2Galβ1-3GlcNAcβ1-3Galβ1-4GlcNAcβ-sp2	H (type1) penta	937.9
	7D	Fucα1-2Galβ1-3(Fucα1-4)GlcNAcβ1-3Galβ1-4Glc	Lacto-N-difucohexaose I	999.9
	483	Fucα1-3(Galα1-3(Fucα1-2)Galβ1-4)GlcNAcβ-sp3	Bley	894.9
	9A	Galb1-3(Fuca1-2)Galb1-4(Fuca1-3)Glc	Blood Group B pentasaccharide	796.7
	7C	Galβ1-4(Fuca1-3)GlcNAcβ1-3Galβ1-4Glc	Lacto-N-fucopentaose III	853.8
	7B	Galβ1-3(Fuca1-4)GlcNAcβ1-3Galβ1-4Glc	Lacto-N-fucopentaose II	853.8
	7E	Galβ1-3(Fucα1-4)GlcNAcβ1-3Galβ1-4(Fucα1-3)Glc	Lacto-N-difucohexaose II	999.9
	8C	Galβ1-3GlcNAcβ1-3Galβ1-4(Fucα1-3)GlcNAcβ1-3Galβ1-4Glc	Monofucosyl-para-Lacto-N-hexaose IV	1219.1
	488	Galβ1-4GlcNAcβ1-6(Galβ1-4GlcNAcβ1-3)GalNAcα-sp3		1008.9
	8D	Galβ1-4(Fucα1-3)GlcNAcβ1-6(Galβ1-3GlcNAcβ1-3)Galβ1-4Glc	Monofucosyllacto-N-hexaose III	1219.1
	8E	Galβ1-4(Fucα1-3)GlcNAcβ1-6(Fucα1-2Galβ1-3GlcNAcβ1-3)Galβ1-4Glc	Difucosyllacto-N-hexaose	1365.3
	8F	Galβ1-4(Fucα1-3)GlcNAcβ1-6(Fucα1-2Galβ1-3(Fucα1-4)GlcNAcβ1-3)Galβ1-4Glc	Trifucosyllacto-N-hexaose	1511.4
	8G	Galb1-4GlcNAcb1-3Galb1-4(Fuca1-3)Glc	Lacto-N-fucopentaose VI (LNFP VI)	853.8
	8H	Fuca1-2Galb1-4(Fuca1-3)GlcNAcb1-3Galb1-4Glc	Lacto-N-neodifucohexaose I (LNnDFH I)	999.9
	8I	Fuca1-3Galb1-4GlcNAcb1-3Galb1-4(Fuca1-3)Glc	Lacto-N-neodifucohexaose II (LNnDFH II)	999.9
	8J	Fuca1-2Galb1-4(Fuca1-3)GlcNAcb1-3(Fuca1-2)Galb1-4Glc	Trifucosyllacto-N-neoteraose I (TFLNnTI)	1146.1
	8K	Galb1-4(Fuca1-3)GlcNAcb1-6(Galb1-4GlcNAcb1-3)Galb1-4Glc	Monofucosyllacto- N-neohexaose I (MFLNnH I)	1219.1
	8L	Galb1-4(Fuca1-3)GlcNAcb1-6(Galb1-4(Fuca1-3)GlcNAcb1-3)Galb1-4Glc	Difucosyllacto-N-neohexaose I (DFLNnH I)	1365.3
	8M	Fuca1-2Galb1-4(Fuca1-3)GlcNAcb1-6(Galb1-4GlcNAcb1-3)Galb1-4Glc	Difucosyllacto-N-neohexaose II (DFLNnH II)	1365.3
	8N	Galb1-3GlcNAcb1-3Galb1-4(Fuca1-3)GlcNAcb1-6(Galb1-3GlcNAcb1-3)Galb1-4Glc	Monofucosyl(1-3)-iso-lacto-N-octaose (MFiLNO)	1584.4
	8O	Fuca1-2Galb1-3GlcNAcb1-3Galb1-4(Fuca1-3)GlcNAcb1-6(Galb1-3GlcNAcb1-3)Galb1-4Glc	Trifucosyl(1-2,1-2,1-3)-iso-lacto-N-octaose (TFiLNO (1-2,1-2,1-3))	1876.7
	489	GlcNAcβ1-6(Galβ1-4GlcNAcβ1-3)Galβ1-4GlcNAc-sp2		994.9
	2H	Galβ1-3GlcNAcβ1-3Galβ1-4GlcNAcβ1-3Galβ1-4Glc	para-Lacto-N-hexaose (pLNH)	1073
	2G	Galβ1-3GlcNAcβ1-3Galβ1-4GlcNAcβ1-6(Galβ1-3GlcNAcβ1-3)Galβ1-4Glc	iso-Lacto-N-octaose (iLNO)	1438.3
	1J	Galβ1-4GlcNAcβ1-6(Galβ1-3GlcNAcβ1-3)Galβ1-4Glc	Lacto-N-hexaose	1073
	1I	Galβ1-4GlcNAcβ1-6(Galβ1-4GlcNAcβ1-3)Galβ1-4Glc	Lacto-N-neohexaose	1073
	490	Galβ1-4GlcNAcβ1-6(GlcNAcβ1-3)Galβ1-4GlcNAcβ-sp2		994.9
	498	(Galβ1-4GlcNAcβ1-3)3-sp3	(LN)3	1171.1
	499	Galβ1-4GlcNAcβ1-6(Galβ1-4GlcNAcβ1-3)Galβ1-4GlcNAc-sp2	I	1157.1
	10D	Galβ1-4(Fucα1-3)GlcNAcβ1-6(Neu5Acα2-6Galβ1-4GlcNAcβ1-3)Galβ1-4Glc	Monosialyl, monofucosyllacto-N-neohexose	1510.4
	4D	GlcNAcβ1-4GlcNAcβ1-4GlcNAcβ1-4GlcNAcβ1-4GlcNAcβ1-4GlcNAc	N,N',N'',N''',N'''',N'''''-Hexaacetyl chitohexaose	1237.2
	5B	GlcNAcβ1-2Manα1-6(GlcNAcβ1-2Manα1-3)Man	Bianntennary N-linked core pentasaccharide	910.8
	5H	Manα1-6(Manα1-3)Manα1-6(Manα1-3)Man	a1-3,a1-3,a1-6-Mannopentaose	828.7
	10M	Neu5Acα2-3Galβ1-3GlcNAcβ1-3Galβ1-4Glc	LS-Tetrasaccharide a (LSTa)	998.9
	527	Neu5Acα2-3Galβ1-4GlcNAcβ1-3Galβ1-4GlcNAcβ-sp2	3`SLN-LacNAc	1083
	528	Neu5Acα2-3 Galβ1-4(Fucα1-3)GlcNAcβ1-3Galβ-sp3	SiaLex-3Gal	1040
	10N	Galβ1-3(Neu5Acα2-6)GlcNAcβ1-3Galβ1-4Glc	LS-Tetrasaccharide b (LSTb)	998.9
	10O	Neu5Acα2-6Galβ1-4GlcNAcβ1-3Galβ1-4Glc	LS-Tetrasaccharide c (LSTc)	998.9
	10P	Neu5Acα2-3Galβ1-3(Neu5Acα2-6)GlcNAcβ1-3Galβ1-4Glc	Disialyllacto-N-tetraose	1290.1
	531	GalNAcβ1-4(Neu5Acα2-8Neu5Acα2-3) Galβ1-4Glc-sp2	GD2	1193.1 (Na+)
	532	Neu5Acα2-8Neu5Acα2-8Neu5Acα2-3Galβ1-4Glc-sp2	GT3	1303.1 (2Na+)
	533	GalNAcβ1-4((Neu5Acα2-8)2Neu5Acα2-3)Galβ1-4Glc-sp2	GT2	1506.3 (2Na+)
	534	Neu5Acα2-3Galβ1-4GlcNAcβ1-3Galβ1-4GlcNAcβ-sp3	6`SLN-LacNAc	1097.1
	11C	(Neu5Acα2-8Neu5Ac)n (n<50)	Colominic acid
		GLYCOSAMINOGLYCANS - Low molecular weight
	12A	Neocarratetraose-41, 3-di-O-sulphate (Na+)	C24H36O­25S2Na2 (Mixed anomers. Tetrasaccharide of regular κ - carrageenan)	834.6
	12B	Neocarratetraose-41-O-sulphate (Na+)	C24H37O22SNa (Mixed anomers. Derived from C1003 by removal of the non-reducing terminal 4-sulphate)	732.6
	12C	Neocarrahexaose-24,41, 3, 5-tetra-O-sulphate (Na+)	C36H52O40S4Na4 (Mixed anomers. A hybrid sequence comprising carrageenan disaccharides in the order k-i-k, derived from the carrageenan from Chondrus crispus)	1345
	12D	Neocarrahexaose-41, 3, 5-tri-O-sulphate (Na+)	C36H53O37S3Na3 (Mixed anomers. Hexasaccharide of regular κ-carrageenan)	1243
	12E	Neocarraoctaose-41, 3, 5, 7-tetra-O-sulphate (Na+)	C48H70O49S4Na4 (Mixed anomers. Octasaccharide of regular κ-carrageenan)	1651.3
	12F	Neocarradecaose-41, 3, 5, 7, 9-penta-O-sulphate (Na+)	C60H87O61S5Na5 (Mixed anomers. Decasaccharide of regular κ- carrageenan)	2059.6
	12G	ΔUA-2S-GlcNS-6S	C12H15NO19S3Na4 (Predominant disaccharide produced from heparin by heparinase I and II)	665.4
	12H	ΔUA-GlucNS-6S	C12H16NO16S2Na3 (Produced from heparinase II digestion of heparin and heparin sulphate)	563.4
	12I	ΔUA-2S-GlucNS	C12H16NO16S2Na3 (Produced from heparin by digestion with heparinase I and II)	563.4
	12J	ΔUA-2S-GlcNAc-6S	C14H18NO17S2Na3 (Minor component produced from heparin by heparinase II)	605.4
	12K	ΔUA-GlcNAc-6S	C14H19NO14SNa2 (Product of the action of heparinases II and III on heparin and heparan sulphate)	503.3
	12L	ΔUA-2S-GlcNAc	C14H19NO14SNa2 (Minor product of the action of heparinase II on heparin)	503.3
	12M	ΔUA-GlcNAc	C14H20NO11Na (Produced from heparin sulphate by digestion With heparinase III)	401.3
	12N	ΔUA-GalNAc-4S (Delta Di-4S)	C14H19NO14SNa2 (Produced from various chondroitin sulphates By the action of chondroitinases ABC, B and AC-1)	503.3
	12O	ΔUA-GalNAc-6S (Delta Di-6S)	C14H19NO14SNa2 (Produced from various chondroitin sulphates By the action of chondroitinases ABC, AC-1 and C)	503.3
	12P	ΔUA-GalNAc-4S,6S (Delta Di-disE)	C14H18NO17S2Na3 (Produced from various chondroitin sulphates By the action of chondroitinases ABC, B and AC-1)	605.4
	13A	ΔUA-2S-GalNAc-4S (Delta Di-disB)	C14H18NO17S2Na3 (Produced from various chondroitin sulphates by action of chondroitinase ABC and/or B. Most typically from chondroitin sulphate B (dermatan sulphate))	605.4
	13B	ΔUA-2S-GalNAc-6S (Delta Di-disD)	C14H18NO17S2Na3 (Produced from various chondroitin sulphates by the action of chondroitinase ABC)	605.4
	13C	ΔUA-2S-GalNAc-4S-6S (Delta Di-tisS)	C14H17NO20S3Na4 (Produced as a minor component by the action of chondroitinase ABC on various chondroitin sulphates, particularly B)	707.4
	13D	ΔUA-2S-GalNAc-6S (Delta Di-UA2S)	C14H19NO14SNa2 (Produced as a minor component from various chondroitin sulphates by the action of chondroitinase ABC)	503.3
	13E	ΔUA-GlcNAc (Delta Di-HA)	C14H20NO11Na (The only unsaturated disaccharide produced from hyaluronic acid by the action of chondroitinase ABC or AC-1)	401.3
		GLYCOSAMINOGLYCANS - High molecular weight
	13F	(GlcAβ1-3GlcNAcβ1-4)n (n=4)	Hyaluronan fragments (4mer)	775
	13G	(GlcAβ1-3GlcNAcβ1-4)n (n=8)	Hyaluronan fragment (8mer)	1534.7
	13H	(GlcAβ1-3GlcNAcβ1-4)n (n=10)	Hyaluronan fragment (10mer)	1913.8
	13I	(GlcAβ1-3GlcNAcβ1-4)n (n=12)	Hyaluronan fragment (12mer)	2293.4
	625	(GlcAβ1-4GlcNAcβ1-3)8-NH2-ol	hyaluroninc acid	3207.5
	13J	(GlcA/IdoAα/β1-4GlcNAcα1-4)n (n=200)	Heparin
	13K	(GlcA/IdoAβ1-3(±4/6S)GalNAcβ1-4)n (n<250)	Chondroitin sulfate
	13L	((±2S)GlcA/IdoAα/b1-3(±4S)GalNAcβ1-4)n (n<250)	Dermatan sulfate
	13M	(GlcA/IdoAβ1-3(±6S)GalNAcβ1-4)n (n<250)	Chondroitin 6-sulfate
	13 N	(GlcAβ1-3GlcNAcβ1-4)n (n=4)	HA - 4 10mM	775
	130	(GlcAβ1-3GlcNAcβ1-4)n (n=6)	HA - 6 10mM	1155.6
	13P	(GlcAβ1-3GlcNAcβ1-4)n (n=8)	HA - 8 9.7mM	1534.7
	14A	(GlcAβ1-3GlcNAcβ1-4)n (n=10)	HA 10 7.83mM	1913.8
	14B	(GlcAβ1-3GlcNAcβ1-4)n (n=12)	HA-12 6.5mM	2293.4
	14C	(GlcAβ1-3GlcNAcβ1-4)n (n=14)	HA-14 5.6mM	2672.5
	14D	(GlcAβ1-3GlcNAcβ1-4)n (n=16)	HA-16 4.9mM
	14E	(GlcAβ1-3GlcNAcβ1-4)n	HA 30000 da 2.5mg/ml
	14F	(GlcAβ1-3GlcNAcβ1-4)n	HA 107000 da 2.5mg/ml
	14G	(GlcAβ1-3GlcNAcβ1-4)n	HA 190000 da 2.5 mg/ml
	14H	(GlcAβ1-3GlcNAcβ1-4)n	HA 220000 da 2.5 mg/ml
	14I	(GlcAβ1-3GlcNAcβ1-4)n	HA 1600000 da 2.5 mg/ml
	14J	(GlcA/IdoAα/β1-4(±4/6S)GlcNAcα1-4)n (n=200)	Heparin sulfate 5 mg/ml
	14K	β1-3Glucan	beta1-3Glucan
